# Supplementary material for: Leishmania naiffi and Leishmania guyanensis reference genomes highlight genome structure and gene evolution in the Viannia subgenus
Source: R Soc Open Sci. 2018 Apr 25;5(4):172212. doi: 10.1098/rsos.172212 (PMC5936940; doi:10.1098/rsos.172212)
Supplement: Supplementary Tables [file rsos172212supp2.xlsx]

## Sheet: S1
Read statistics at each stage of quality filtering. * Indicates that number of reads counts both forward and reverse mates of a pair separately. The numbers of reads shown in bold text are the reads that were assembled.
Stage	L. guyanensis LsCL085	L. naiffi LnCL223	L. braziliensis M2904
Total number of paired-end reads before filter*	30545938	16262492	52014768
After PCR primers removed: Forward Reads - File 1	NA	NA	22006185
After PCR primers removed: Reverse Reads - File 2	NA	NA	26,007,384 (unchanged)
After BLAST and GC filter: Forward Reads - File 1	13626049	8131048	18358010
After BLAST and GC filter: Reverse Reads - File 2	13725181	8131042	21941567
Total Reads*	27351230	16262090	40299577
After Correcting Pairing*	26067692	16261930	34592618
Singleton reads left over	1506049	160	5706959
Paired after trimming	NA	13979628	NA
Unpaired after trimming	NA	1068086	NA
% Paired-end Reads left after filtering	85	86	67

## Sheet: S2
Species and number of contaminant bin sequences removed from the L. guyanensis LsCL085 assembly. Bin sequences are scaffolds or contigs that could not be incorporated into chromosomes.
Contaminant Name	Number of Bin Sequences in assembly
Niastella koreensis GR20-10	24
Chitinophaga pinensis DSM2588	4
Runellas lithyformis DSM19594	2
Pedobacter heparinus DSM2366	2
Niabella soli DSM19437	2
Serratia marcescens SM39	1
Sphingobacteriaceae bacterium 27AAV	1
Flavobacterium johnsoniae UW101	1
Flavobacteriaceae bacterium 3519-10	1
Dyadobacter fermentans DSM18053	1
Mediterranean fruitfly	1
Lactobacillus brevis KB290	1
Paenibacillus polymyxa M1	1
Dickeya dadantii Ech586	1
Uncultured bacterium	1
Total non-Leishmania sequences	44

## Sheet: S3
Summary of L. guyanensis LsCL085, L. naiffi LnCL223 and L. braziliensis control genomes assembled here compared with other genomes in the Viannia subgenus.
	L. braziliensis M2904	L. braziliensis control	L. guyanensis LsCL085	L. naiffi LnCL223	L. panamensis PSC-1	L. peruviana PAB-4377	L. peruviana LEM1537
Number of chromosomes	35	35	35	35	35	35	35
All genes	8620	8161	8376	8262	8048	NA	NA
Protein coding genes	8357	8001	8230	8104	7748	NA	NA
Genes on chromosomes	8432	7873	7757	7952	8048	NA	NA
Genes on bin contigs	188	288	619	310	NA	NA	NA
Number of gaps	919	3352	1557	3853	553	16598	27836
N content (%)	0.29	0.99	0.45	1.07	2.28	8.49	26.37
Chromosomes total length (bp)	31238104	28985156	28274008	29179723	30688794	32026188	33012161
Bin sequence total length (bp)	850747	1024497	2740314	1161372	NA	881593	878039
Genome length (bp)	32088851	30009653	31014322	30341095	30688794	32907781	33890200
GC content (%)	57.77	57.6	57.34	57.53	57.56	57.15	55.87
Median Coverage	75	74	56	36	143	75	42

## Sheet: S4
Number of SNPs called for each sample when reads were self-mapped or mapped to L. braziliensis M2904. Self-mapped reads indicate reads mapped to their own genome.
Mapped To	Self		L. braziliensis M2904 reference
Species	Homozygous	Heterozygous	Homozygous	Heterozygous
L. braziliensis M2904	68	25975	68	25975
L. braziliensis M2904 control	4	25474	4	25474
L. panamensis PSC-1	0	85	59789	1996
L. peruviana PAB-4377	40	481	62502	1323
L. peruviana LEM1537	7	1010	64050	1544
L. panamensis WR120	N/A	N/A	294459	3157
L. shawi M8408	N/A	N/A	296095	8020
L. guyanensis M4147	N/A	N/A	326491	9150
L. guyanensis LsCL085	12	705	355267	2753
L. naiffi LnCL223	50	14739	548256	18974
L. naiffi M5533	N/A	N/A	633560	23778
L. lainsoni M6426	N/A	N/A	632285	22304

## Sheet: S5
Genes in orthologous groups (OGs) that are in the L. braziliensis M2904 reference annotation but not the control L. braziliensis M2904 genome annotation. The L. braziliensis reftest column indicates the number of genes in each OG annotated on the L. braziliensis M2904 reference genome by the Companion pipeline in a test run
OG		Number of assembled genes in OG		Assembled genes in OG
Orthologous Group ID	Description	L. braziliensis control	L. braziliensis	L. braziliensis reftest	L. braziliensis
OG5_126567	hypothetical protein	0	1	1	LbrM.29.2060
OG5_126659	60S ribosomal protein L23a, putative	0	2	2	LbrM.06.0580,LbrM.06.0590
OG5_126833	Unc104-like kinesin, putative	0	1	1	LbrM.20.3890
OG5_126852	40S ribosomal protein S3A, putative	0	2	2	LbrM.34.0430,LbrM.34.0440
OG5_126870	isocitrate dehydrogenase, putative	0	1	1	LbrM.33.2820
OG5_126877	ubiquitin-conjugating enzyme e2, putative	0	1	1	LbrM.34.1220
OG5_126922	eukaryotic initiation factor 5a, putative	0	4	4	LbrM.25.0580,LbrM.25.0590,LbrM.25.0600,LbrM.25.0610
OG5_126930	40S ribosomal protein S16, putative	0	2	2	LbrM.26.0890,LbrM.26.0900
OG5_126931	60S ribosomal protein L26, putative	0	2	2	LbrM.24.2130,LbrM.34.1580
OG5_126940	60S ribosomal protein L19, putative	0	2	3	LbrM.06.0410,LbrM.06.0390
OG5_126953	60S ribosomal protein L7, putative	0	2	2	LbrM.26.0170,LbrM.26.0160
OG5_126990	protein kinase, putative	0	1	1	LbrM.09.0420
OG5_127014	40S ribosomal protein SA, putative	0	1	3	LbrM.35.5370
OG5_127038	hypothetical protein	0	2	1	LbrM.28.0360,LbrM.35.5120
OG5_127046	40S ribosomal protein S33, putative	0	2	2	LbrM.26.1650,LbrM.26.1660
OG5_127080	40S ribosomal protein S19 protein	0	2	2	LbrM.03.0920,LbrM.20.2340
OG5_127114	60S ribosomal protein L10a, putative ,	0	2	2	LbrM.18.0700,LbrM.35.4000
OG5_127138	ribosomal protein S26, putative	0	2	2	LbrM.28.0560,LbrM.30.3230
OG5_127156	60S ribosomal protein L22, putative	0	2	2	LbrM.35.3500,LbrM.35.4660
OG5_127199	ribosomal protein L29, putative	0	2	2	LbrM.35.3620,LbrM.35.3630
OG5_127222	hypothetical protein, conserved	0	1	1	LbrM.16.0840
OG5_127273	ribosomal protein L24, putative	0	2	2	LbrM.35.1200,LbrM.35.1230
OG5_127278	eukaryotic translation initiation factor-like protein eukaryotic translation initiation factor eIF-4E, putative	0	1	1	LbrM.27.1750
OG5_127444	phosphatidylinositol 3-kinase 2, putative ,	0	1	0	LbrM.14.0020
OG5_127446	hypothetical protein,	0	1	1	LbrM.24.2120
OG5_127552	acylphosphatase, putative	0	1	1	LbrM.25.1520
OG5_127707	argininosuccinate synthase, putative	0	1	0	LbrM.23.0290
OG5_127867	40S ribosomal protein S5, putative	0	1	1	LbrM.11.0770
OG5_127963	phosphatase-like protein	0	1	1	LbrM.20.5800
OG5_127989	UDP-galactose transporter	0	1	1	LbrM.18.0420
OG5_128032	dihydroxyacetone kinase 1-like protein	0	1	1	LbrM.10.0420
OG5_128155	hypothetical protein, conserved	0	1	1	LbrM.32.0620
OG5_128165	hypothetical protein, conserved	0	1	1	LbrM.32.0770
OG5_128187	hypothetical protein, conserved,WD-repeat protein	0	1	1	LbrM.27.2690
OG5_128257	ubiquitin-fusion protein	0	3	0	LbrM.31.2110,LbrM.31.2130,LbrM.31.2290
OG5_128325	ras-like small GTPases, putative	0	1	1	LbrM.35.6180
OG5_128347	hypothetical protein, conserved	0	1	1	LbrM.33.2900
OG5_128604	protein kinase, putative	0	1	1	LbrM.16.0300
OG5_128938	transporter, putative,major facilitator superfamily protein (MFS), putative	0	1	0	LbrM.18.0050
OG5_129031	3-oxoacyl-(acyl-carrier protein) reductase, putative	0	1	1	LbrM.24.2110
OG5_129071	polyprenyl synthase, putative	0	1	0	LbrM.19.0530
OG5_129204	hypothetical protein, conserved	0	1	1	LbrM.28.0660
OG5_129206	hypothetical protein, conserved	0	1	1	LbrM.30.3570
OG5_129520	hypothetical protein, conserved ,	0	1	1	LbrM.34.4620
OG5_129658	hypothetical protein, conserved ,d-isomer specific 2-hydroxyacid dehydrogenase- like protein	0	1	1	LbrM.14.1300
OG5_129706	hypothetical protein, conserved	0	1	1	LbrM.20.1700
OG5_129874	hypothetical protein, conserved	0	1	0	LbrM.28.0160
OG5_130247	hypothetical protein, conserved	0	1	1	LbrM.21.1330
OG5_130854	hypothetical protein, conserved	0	1	1	LbrM.02.0660
OG5_130907	hypothetical protein, conserved ,	0	1	0	LbrM.32.0350
OG5_130980	myosin heavy chain kinase a-like protein	0	1	1	LbrM.35.4800
OG5_131200	thiolase protein-like protein ,3-ketoacyl-CoA thiolase-like protein, putative	0	1	1	LbrM.31.1840
OG5_131213	hypothetical protein, conserved	0	1	0	LbrM.20.0631
OG5_131275	hypothetical protein, conserved	0	1	0	LbrM.35.4290
OG5_132234	PFPI/DJ-1-like protein, putative,cysteine peptidase, Clan PC(C), family C56, putative ,PFPI/DJ-1-like protein, putative,cysteine peptidase, Clan PC(C), family C56, putative ,PFPI/DJ-1-like protein, putative ,PFPI/DJ-1-like protein, putative,cysteine peptidase, Clan PC(C), family C56, putative	0	1	0	LbrM.34.3890
OG5_132308	phosphoinositide phosphatase, putative;with=GeneDB:LmjF22.0250 ,phosphoinositide phosphatase, putative;with=GeneDB:LmjF22.0250 ,phosphoinositide phosphatase ,hypothetical protein, unknown function	0	1	0	LbrM.22.0240
OG5_132876	elongation factor 1-beta ,translation elongation factor 1-beta, putative	0	2	2	LbrM.20.0750,LbrM.20.0810
OG5_133212	hypothetical protein	0	1	1	LbrM.08.0860
OG5_133254	xylulokinase, putative	0	1	1	LbrM.35.0340
OG5_133545	hypothetical protein, conserved ,hypothetical protein, conserved ,hypothetical protein, conserved ,hypothetical protein, conserved	0	1	1	LbrM.34.4780
OG5_133600	flagellar calcium-binding protein, putative	0	1	1	LbrM.16.0930
OG5_133951	hypothetical protein, conserved	0	1	0	LbrM.35.3882
OG5_134187	hypothetical protein	0	1	0	LbrM.29.0740
OG5_138924	kinetoplast-associated protein, putative	0	1	2	LbrM.35.6130
OG5_140248	hypothetical protein, conserved	0	2	1	LbrM.33.3350,LbrM.33.3360
OG5_140599	hypothetical protein, conserved	0	1	1	LbrM.25.2250
OG5_141003	hypothetical protein, conserved	0	1	1	LbrM.20.4840
OG5_142178	hypothetical protein, conserved	0	1	0	LbrM.19.0880
OG5_142255	hypothetical protein, conserved	0	1	1	LbrM.33.1350
OG5_142766	hypothetical protein, conserved	0	1	1	LbrM.19.1240
OG5_142862	DNAj-like protein	0	1	1	LbrM.30.1150
OG5_143906	hypothetical protein, conserved	0	1	1	LbrM.09.1390
OG5_143955	hypothetical protein, conserved	0	2	2	LbrM.34.3480,LbrM.34.3500
OG5_144320	hypothetical protein	0	1	0	LbrM.18.1720
OG5_144778	hypothetical protein, conserved,lorien protein	0	1	1	LbrM.30.3540
OG5_145899	hypothetical protein, conserved	0	1	1	LbrM.13.0810
OG5_146267	hypothetical protein, conserved	0	1	0	LbrM.26.1000
OG5_146487	hypothetical protein	0	1	1	LbrM.23.1120
OG5_146874	hypothetical protein	0	1	0	LbrM.32.2070
OG5_146881	hypothetical protein, conserved	0	1	1	LbrM.10.1060
OG5_147039	hypothetical protein, conserved	0	1	1	LbrM.20.6021
OG5_147100	hypothetical protein, conserved	0	1	1	LbrM.20.4700
OG5_147181	hypothetical protein, conserved	0	1	1	LbrM.34.2860
OG5_147220	hypothetical protein, conserved	0	1	1	LbrM.35.6491
OG5_147256	hypothetical protein, conserved	0	1	1	LbrM.06.1070
OG5_147628	hypothetical protein, conserved	0	1	1	LbrM.22.1360
OG5_147735	GP63, leishmanolysin	0	1	1	LbrM.10.1720
OG5_148044	hypothetical protein, conserved ,	0	1	1	LbrM.15.1490
OG5_148215	hypothetical protein, conserved	0	1	1	LbrM.17.1620
OG5_148265	hypothetical protein, conserved	0	1	1	LbrM.05.0830
OG5_148319	hypothetical protein, conserved	0	1	0	LbrM.09.1060
OG5_148322	hypothetical protein, conserved	0	1	1	LbrM.09.1230
OG5_148512	hypothetical protein, conserved	0	1	0	LbrM.19.1601
OG5_148514	hypothetical protein, conserved	0	1	1	LbrM.19.1760
OG5_148631	hypothetical protein, conserved	0	1	1	LbrM.22.1550
OG5_148779	hypothetical protein, conserved	0	1	0	LbrM.27.1430
OG5_148809	hypothetical protein, conserved	0	1	0	LbrM.28.0440
OG5_148903	hypothetical protein, conserved	0	1	1	LbrM.32.0611
OG5_149061	hypothetical protein, conserved	0	1	1	LbrM.35.1300
OG5_149130	hypothetical protein, conserved	0	1	1	LbrM.35.6150
OG5_150188	hypothetical protein, conserved	0	1	0	LbrM.35.4850
OG5_151268	U-box domain protein, putative	0	1	1	LbrM.29.0800
OG5_151367	viscerotropic leishmaniasis antigen, putative	0	1	1	LbrM.05.0230
OG5_151426	rhomboid-like protein,serine peptidase, Clan S-, family S54, putative	0	1	1	LbrM.02.0310
OG5_151506	hypothetical protein, conserved	0	1	1	LbrM.15.1520
OG5_151543	hypothetical protein, conserved	0	1	1	LbrM.20.0840
OG5_151581	hypothetical protein, conserved	0	1	1	LbrM.20.3750
OG5_151640	hypothetical protein, conserved	0	1	1	LbrM.23.1270
OG5_151700	hypothetical protein, conserved	0	1	1	LbrM.26.2400
OG5_151701	hypothetical protein, conserved	0	1	1	LbrM.27.0070
OG5_151769	hypothetical protein, conserved	0	1	0	LbrM.30.1300
OG5_152254	hypothetical protein	0	2	2	LbrM.03.0960,LbrM.03.0970
OG5_152953	hypothetical protein	0	1	1	LbrM.34.2050
OG5_153797	eukaryotic release factor 3, putative	0	1	1	LbrM.11.0930
OG5_154335	hypothetical protein, conserved	0	1	0	LbrM.20.3561
OG5_154569	hypothetical protein, conserved	0	1	1	LbrM.20.3860
OG5_154591	hypothetical protein, conserved	0	1	1	LbrM.26.1160
OG5_154681	hypothetical protein, conserved	0	1	1	LbrM.32.2630
OG5_154694	hypothetical protein, conserved	0	1	1	LbrM.32.3250
OG5_156056	hypothetical protein	0	1	0	LbrM.27.2850
OG5_157971	hypothetical protein, conserved	0	1	1	LbrM.29.2810
OG5_158416	hypothetical protein	0	2	1	LbrM.03.0280,LbrM.03.0980
OG5_158620	hypothetical protein ,putative PfkB family sugar kinase	0	1	0	LbrM.21.0880
OG5_160885	proteophosphoglycan ppg1	0	1	0	LbrM.14.1690
OG5_161838	hypothetical protein, conserved	0	1	1	LbrM.10.1410
OG5_163884	hypothetical protein	0	1	1	LbrM.31.3020
OG5_164139	hypothetical protein, conserved	0	1	0	LbrM.28.3240
OG5_164370	hypothetical protein, conserved	0	1	1	LbrM.20.2120
OG5_165260	protein kinase, putative	0	1	1	LbrM.27.0360
OG5_166046	hypothetical protein	0	1	1	LbrM.18.0190
OG5_166477	flagellar calcium-binding protein, putative	0	1	1	LbrM.16.0920
OG5_166698	hypothetical protein, conserved	0	1	1	LbrM.16.1470
OG5_166750	hypothetical protein, conserved	0	1	0	LbrM.30.0931
OG5_166761	GIPL galf transferase, putative	0	1	1	LbrM.32.4230
OG5_166775	hypothetical protein	0	1	0	LbrM.34.4700
OG5_168014	hypothetical protein	0	1	2	LbrM.05.0580
OG5_168600	hypothetical protein, conserved	0	1	1	LbrM.15.0370
OG5_169451	hypothetical protein, conserved	0	1	0	LbrM.20.0610
OG5_170385	hypothetical protein	0	1	1	LbrM.01.0670
OG5_170968	ribosomal protein L32-like protein	0	1	0	LbrM.34.1870
OG5_171521	Hypothetical repeat protein	0	1	1	LbrM.14.0940
OG5_173495	hypothetical protein	0	1	1	LbrM.27.2751
OG5_173527	hypothetical protein, conserved	0	1	2	LbrM.33.2560
OG5_174542	hypothetical protein, conserved	0	1	1	LbrM.32.3390
OG5_174619	quinone oxidoreductase-like protein,alcohol dehydrogenase, zinc-containing-like protein	0	1	1	LbrM.23.0970
OG5_176388	adenylate cyclase regulatory protein-like protein ,hypothetical protein	0	1	1	LbrM.05.1220
OG5_176400	hypothetical protein	0	1	1	LbrM.18.0200
OG5_176716	hypothetical protein, conserved	0	1	1	LbrM.20.5270
OG5_180610	ATPase beta subunit, putative ,	0	1	0	LbrM.25.2500
OG5_180644	ribosomal protein L3, putative	0	1	0	LbrM.32.3410
OG5_182276	elongation factor 2	0	1	0	LbrM.35.0250
OG5_182591	hypothetical protein	0	1	1	LbrM.07.0930
OG5_182695	hypothetical protein	0	1	1	LbrM.27.2000
OG5_183113	hypothetical protein	0	1	1	LbrM.02.0180
OG5_183156	acyltransferase-like protein, copy 2 protein	0	1	1	LbrM.04.1060
OG5_183217	hypothetical protein, conserved	0	1	1	LbrM.07.1090
OG5_183241	beta tubulin ,amastin-like surface protein, putative ,amastin-like protein	0	4	5	LbrM.08.1040,LbrM.08.1120,LbrM.08.1030,LbrM.08.1140
OG5_183287	hypothetical protein, conserved	0	1	1	LbrM.10.1440
OG5_183329	hypothetical protein	0	1	1	LbrM.13.0180
OG5_183345	carboxypeptidase, putative metallo-peptidase, Clan MA(E), family 32	0	2	0	LbrM.27.1350,LbrM.13.1580
OG5_183372	hypothetical protein	0	1	0	LbrM.15.0141
OG5_183415	hypothetical protein, conserved	0	1	1	LbrM.16.1501
OG5_183435	hypothetical protein, conserved	0	1	1	LbrM.17.1180
OG5_183485	hypothetical protein, conserved	0	1	1	LbrM.20.0260
OG5_183568	hypothetical protein	0	1	0	LbrM.21.0510
OG5_183582	centromere/microtubule binding protein cbf5, putative	0	1	0	LbrM.21.1980
OG5_183621	hypothetical protein,	0	1	1	LbrM.23.1240
OG5_183724	hypothetical protein	0	1	1	LbrM.26.2010
OG5_183749	hypothetical protein, conserved	0	1	1	LbrM.27.2330
OG5_183761	hypothetical protein, conserved (pseudogene) ,hypothetical protein, conserved	0	1	0	LbrM.28.0430
OG5_183825	hypothetical protein, conserved	0	1	0	LbrM.29.1931
OG5_183912	hypothetical protein,	0	1	1	LbrM.31.2001
OG5_183919	hypothetical protein	0	1	0	LbrM.31.2341
OG5_183936	hypothetical protein,	0	1	0	LbrM.31.3021
OG5_183985	hypothetical protein, conserved	0	1	1	LbrM.32.2650
OG5_184000	hypothetical protein, conserved	0	1	0	LbrM.32.3711
OG5_184006	hypothetical protein, conserved	0	1	0	LbrM.32.3930
OG5_184047	hypothetical protein,	0	1	1	LbrM.33.2620
OG5_184122	hypothetical protein, unknown function	0	1	0	LbrM.35.0690
OG5_184129	hypothetical protein, conserved	0	1	1	LbrM.35.0970
OG5_193541	phosphatidic acid phosphatase, putative	0	2	2	LbrM.18.0790,LbrM.18.0490
OG5_204145	hypothetical protein, unknown function	0	1	0	LbrM.14.1090
OG5_204150	serine/threonine-protein phosphatase PP1, putative	0	1	1	LbrM.20.0710
OG5_204162	hypothetical protein	0	1	0	LbrM.32.1680
OG5_204166	hypothetical protein	0	1	0	LbrM.35.0410
OG5_204168	beta-adaptin protein, putative ,beta-adaptin protein, putative ,beta-adaptin protein, putative	0	1	0	LbrM.35.5870
OG5_208779	60S ribosomal protein L19, putative	0	1	0	LbrM.06.0420
OG5_209845	heat shock protein DNAJ, putative	0	1	1	LbrM.27.0570
OG5_213325	serine/threonine protein phosphatase, putative	0	1	0	LbrM.25.1290
OG5_214740	pyruvate kinase, putative	0	1	1	LbrM.34.0070
OG5_222491	zinc-finger protein ZPR1, putative	0	1	0	LbrM.17.1560
OG5_230115	ribosomal protein L3, putative	0	1	2	LbrM.32.3420
OG5_236203	repeat gene hypothetical protein ,repeat gene hypothetical protein	0	2	1	LbrM.02.0780,LbrM.02.0710
OG5_236204	hypothetical protein ,SLACS like gene retrotransposon element	0	2	2	LbrM.25.2630,LbrM.02.0720
OG5_236209	GP63, leishmanolysin, ,metallo-peptidase, Clan MA(M), Family M8	0	2	2	LbrM.10.1700,LbrM.10.0490
OG5_236213	pteridine transporter ,pteridine transporter	0	2	1	LbrM.14.1530,LbrM.14.1550
OG5_236221	tuzin-like protein ,tuzin like protein, putative	0	1	1	LbrM.20.2420
OG5_236235	heat shock 70-related protein 1, mitochondrial precursor, putative ,heat shock 70-related protein 1, mitochondrial precursor, putative	0	2	2	LbrM.30.2430,LbrM.30.2410
OG5_236236	heat shock 70-related protein 1, mitochondrial precursor, putative	0	1	0	LbrM.30.2450
OG5_236238	hypothetical protein, unknown function	0	1	1	LbrM.31.1850
OG5_236242	hypothetical protein, conserved ,hypothetical protein	0	1	0	LbrM.32.2640

## Sheet: S6
Genes in orthologous groups (OGs) that are annotated on the control L. braziliensis M2904 genome but not the published L. braziliensis M2904 genome. The ‘L. braziliensis reftest’ column indicates the number of genes in each OG annotated on the L. braziliensis M2904 reference genome by the Companion pipeline in a test run.
OG			Number of assembled genes in OG				Assembled genes in OG	OG haploid copy number
Orthologous Group ID	Description	L. braziliensis control		L. braziliensis	L. braziliensis reftest	L. braziliensis control			L braziliensis control
OG5_126627	hypothetical protein	3		0	3	LbrM2904_000804300,LbrM2904_000616100,LbrM2904_000337500			3.91
OG5_127141	serine/threonine protein phosphatase, putative	1		0	0	LbrM2904_000402700			1.21
OG5_127356	signal peptidase type I, putative, serine peptidase, Clan SF, Family S26A	1		0	0	LbrM2904_000798200			0.85
OG5_127596	aminophospholipid translocase, putative ,	1		0	0	LbrM2904_000278200			0.81
OG5_127804	ATP-dependent DEAD-box RNA helicase, putative , putative	1		0	0	LbrM2904_000671100			0.95
OG5_128007	hypothetical protein, conserved ,	2		0	0	LbrM2904_000131200,LbrM2904_000131300			1.71
OG5_128035	translation initiation factor eif-2b beta subunit, putative,eIF-2B GDP-GTP exchange factor, putative	1		0	0	LbrM2904_000797200			1.06
OG5_128043	hypothetical protein, conserved	1		0	0	LbrM2904_000088400			1.04
OG5_128097	hypothetical protein	1		0	0	LbrM2904_000333100			1.1
OG5_128550	surface antigen-like protein	1		0	0	LbrM2904_000799500			0.95
OG5_128609	hypothetical protein, conserved	1		0	0	LbrM2904_000072800			0.96
OG5_128636	hypothetical protein, conserved	1		0	0	LbrM2904_000084300			1.08
OG5_128693	ribosomal RNA processing protein, putative	1		0	0	LbrM2904_000799900			1.05
OG5_128713	serine acetyltransferase , serine acetyltransferase, putative	1		0	0	LbrM2904_000275100			0.85
OG5_129552	hypothetical protein	1		0	1	LbrM2904_000308600			1.18
OG5_129928	hypothetical protein, conserved	1		0	1	LbrM2904_000692400			0.92
OG5_132126	hypothetical protein, conserved	1		0	0	LbrM2904_000198500			0.83
OG5_132827	hypothetical protein, conserved	1		0	0	LbrM2904_000008000			1.06
OG5_134066	tuzin-like protein	1		0	3	LbrM2904_000274300			5.67
OG5_142321	metalloprotease-like protein,peptide deformylase, putative (EMBL:AY353252)	1		0	0	LbrM2904_000814200			0.96
OG5_149604	hypothetical protein, conserved	1		0	1	LbrM2904_000011500			1.17
OG5_149914	hypothetical protein	1		0	1	LbrM2904_000754200			0.97
OG5_151904	hypothetical protein, conserved	1		0	0	LbrM2904_000814400			0.87
OG5_151905	hypothetical protein, conserved	1		0	0	LbrM2904_000109200			1.06
OG5_151907	hypothetical protein, conserved	1		0	0	LbrM2904_000444600			0.88
OG5_151908	hypothetical protein, conserved	1		0	0	LbrM2904_000461300			0.99
OG5_151909	hypothetical protein, conserved	1		0	0	LbrM2904_000788200			0.85
OG5_152437	hypothetical protein	1		0	1	LbrM2904_000666700			0.97
OG5_154739	hypothetical protein, conserved	1		0	1	LbrM2904_000063800			1.05
OG5_154740	hypothetical protein, conserved	1		0	0	LbrM2904_000354400			0.9
OG5_154741	hypothetical protein, conserved	1		0	0	LbrM2904_000435200			1.03
OG5_155868	hypothetical protein	1		0	0	LbrM2904_000190500			1.01
OG5_158384	hypothetical protein, conserved,inositol 5-phosphatase-like protein	1		0	0	LbrM2904_000796400			1
OG5_161893	hypothetical protein	1		0	0	LbrM2904_000542500			0.78
OG5_162271	hypothetical protein	1		0	1	LbrM2904_000654500			0.81
OG5_162319	hypothetical protein	1		0	1	LbrM2904_000391200			1.21
OG5_162394	hypothetical protein	1		0	1	LbrM2904_000697600			0.99
OG5_164625	hypothetical protein, conserved	1		0	0	LbrM2904_000413900			0.9
OG5_164748	hypothetical protein, conserved	1		0	0	LbrM2904_000087800			0.84
OG5_167675	hypothetical protein	1		0	1	LbrM2904_000667500			4.26
OG5_167687	hypothetical protein	1		0	0	LbrM2904_000786200			0.93
OG5_171326	surface antigen-like protein	1		0	0	LbrM2904_000816800			0.84
OG5_173551	hypothetical protein, conserved	1		0	1	LbrM2904_000497700			0.94
OG5_174131	hypothetical protein	1		0	1	LbrM2904_000769300			0.82
OG5_185212	hypothetical protein ,T. brucei spp.-specific protein	1		0	1	LbrM2904_000201400			1.01
OG5_200862	hypothetical protein, conserved	1		0	0	LbrM2904_000173600			0.94
OG5_204172	hypothetical protein	2		0	0	LbrM2904_000805200,LbrM2904_000805300			2.12
OG5_204174	hypothetical protein	2		0	2	LbrM2904_000797500,LbrM2904_000797600			1.87
OG5_204183	hypothetical protein	1		0	0	LbrM2904_000798100			0.83
OG5_204184	hypothetical protein	1		0	1	LbrM2904_000082900			1.03
OG5_204189	hypothetical protein	2		0	4	LbrM2904_000111100,LbrM2904_000111400			5.51
OG5_204190	hypothetical protein, conserved,	2		0	1	LbrM2904_000112500,LbrM2904_000112600			1.81
OG5_204193	hypothetical protein	1		0	0	LbrM2904_000137800			0.8
OG5_204214	hypothetical protein	1		0	0	LbrM2904_000792800			0.92
OG5_204230	hypothetical protein, conserved	1		0	1	LbrM2904_000541500			0.92
OG5_204253	hypothetical protein	2		0	2	LbrM2904_000674800,LbrM2904_000674900			1.95
OG5_206778	selenoprotein, putative	1		0	1	LbrM2904_000782600			0.99
OG5_236274	multi drug resistance protein-like ,hypothetical protein, conserved	1		0	1	LbrM2904_000379800			1.26
OG5_236303	hypothetical protein	1		0	1	LbrM2904_000761400			0.99
OG5_247477	hypothetical protein	1		0	1	LbrM2904_000808600			1.03
OG5_247657	hypothetical protein	1		0	1	LbrM2904_000431500			1.29
OG5_248246	hypothetical protein	1		0	1	LbrM2904_000458300			1.46

## Sheet: S7
L. guyanensis LsCL085 orthologous groups with >2 the number of haploid copies of genes compared with assembled copies
OG		Number of assembled genes in OG	Assembled genes in OG	OG haploid copy number
Orthologous Group ID	Description	L. guyanensis	L. guyanensis	L. guyanensis
OG5_132061	TATE DNA Transposon DNA Transposon	14	LgCL085_bin2320050,LgCL085_2010520,LgCL085_344940,LgCL085_250230,LgCL085_250700,LgCL085_111240,LgCL085_080020,LgCL085_242430,LgCL085_220750,LgCL085_320020,LgCL085_2021370,LgCL085_2021380,LgCL085_2021390,LgCL085_292650	49.65
OG5_126605	alpha tubulin	2	LgCL085_292710,LgCL085_292720	35.87
OG5_126749	GP63, leishmanolysin,metallo-peptidase, Clan MA(M), Family M8	8	LgCL085_100440,LgCL085_100450,LgCL085_100460,LgCL085_100480,LgCL085_100490,LgCL085_100500,LgCL085_bin1420010,LgCL085_bin1100020	32.7
OG5_173452	tuzin, putative	3	LgCL085_bin1490080,LgCL085_080610,LgCL085_bin1440020	19.12
OG5_145872	ATG8/AUT7/APG8/PAZ2, putative ,microtubule associated protein-like protein	2	LgCL085_090170,LgCL085_090180	19.1
OG5_126631	elongation factor 1-alpha	1	LgCL085_170110	18.06
OG5_143922	ATP dependent DEAD-box helicase, putative ,hypothetical protein, conserved	2	LgCL085_2011260,LgCL085_2011620	17
OG5_126703	polyubiquitin, putative	2	LgCL085_311800,LgCL085_353840	15.6
OG5_126617	receptor-type adenylate cyclase, putative,receptor-type adenylate cyclase b	5	LgCL085_170010,LgCL085_170020,LgCL085_170120,LgCL085_170130,LgCL085_170140	14.31
OG5_148241	hypothetical protein, conserved in leishmania	1	LgCL085_040170	14.18
OG5_126611	beta tubulin ,	1	LgCL085_081060	14.11
OG5_128620	NADH-dependent fumarate reductase, putative	3	LgCL085_340780,LgCL085_341060,LgCL085_341070	14.02
OG5_137181	ATG8/AUT7/APG8/PAZ2, putative,ATG8/AUT7/APG8/PAZ2, putative	1	LgCL085_191160	12.71
OG5_143904	amastin-like surface protein	4	LgCL085_bin380020,LgCL085_2014310,LgCL085_bin1330010,LgCL085_180410	11.8
OG5_169610	surface antigen-like protein ,	1	LgCL085_040370	10.7
OG5_127518	SLACS like gene retrotransposon element ,SLACS ,hypothetical protein	3	LgCL085_160450,LgCL085_bin130010,LgCL085_bin130020	10.46
OG5_126623	lipophosphoglycan biosynthetic protein, putative,heat shock protein 90, putative,glucose regulated protein 94, putative, heat shock protein 83-1 ,heat shock protein 83-	2	LgCL085_330350,LgCL085_290780	10.32
OG5_144952	hypothetical protein	3	LgCL085_150460,LgCL085_150480,LgCL085_bin150010	9.79
OG5_183236	tuzin, putative	1	LgCL085_080590	9.28
OG5_127067	thimet oligopeptidase, putative,metallo-peptidase, Clan MA(E), Family M3,dipeptylcarboxypeptidase ,peptidyl dipeptidase, putative, dipeptylcarboxypeptidase, putative;with=GeneDB:LinJ02_V3.0710 ,peptidyl dipeptidase, putative, putative,metallo-peptidase, Clan MA(E), Family M3	3	LgCL085_261540,LgCL085_272700,LgCL085_272710	8.9
OG5_159127	hypothetical protein	1	LgCL085_191720	8.88
OG5_126588	heat-shock protein hsp70, putative ,glucose-regulated protein 78	3	LgCL085_261200,LgCL085_282900,LgCL085_281270	7.14
OG5_130385	paraflagellar rod protein 2C ,paraflagellar rod protein 1D	2	LgCL085_310040,LgCL085_161420	7.08
OG5_127269	40S ribosomal protein S30, putative	3	LgCL085_300640,LgCL085_300650,LgCL085_300660	7.06
OG5_126685	pyruvate kinase	2	LgCL085_333640,LgCL085_350010	6.35
OG5_126923	elongation factor 2	1	LgCL085_350200	5.7
OG5_126854	glycoprotein 96-92, putative ,kinetoplast-associated protein-like protein ,	2	LgCL085_270260,LgCL085_282350	5.48
OG5_126707	zinc transporter, putative	2	LgCL085_333520,LgCL085_282030	5.1
OG5_157998	3-hydroxyisobutyryl-coenzyme a hydrolase-like protein	1	LgCL085_323800	5.08
OG5_183523	amastin-like protein	1	LgCL085_2012930	4.91
OG5_183839	hypothetical protein, conserved	1	LgCL085_292700	4.88
OG5_134818	beta-fructofuranosidase-like protein	2	LgCL085_340590,LgCL085_040280	4.75
OG5_126569	histone H3	1	LgCL085_101020	4.55
OG5_183499	hypothetical protein,	2	LgCL085_2011000,LgCL085_2011010	4.11
OG5_126607	cysteine peptidase A (CPA) ,cathepsin L-like protease	2	LgCL085_191470,LgCL085_080840	4.03
OG5_128553	hypothetical protein, conserved	1	LgCL085_292390	3.96
OG5_157974	surface protein amastin, putative	1	LgCL085_300860	3.94
OG5_127464	hypothetical protein, conserved	1	LgCL085_343310	3.63
OG5_149015	hypothetical protein, conserved	1	LgCL085_343260	3.53
OG5_141804	hypothetical protein, conserved	1	LgCL085_343270	3.51
OG5_128727	hypothetical protein, conserved	1	LgCL085_343330	3.44
OG5_142480	hypothetical protein, conserved	1	LgCL085_343250	3.41
OG5_167675	hypothetical protein	1	LgCL085_333630	3.4
OG5_184108	hypothetical protein	1	LgCL085_343290	3.37
OG5_127449	structural maintenance of chromosome (SMC) family protein, putative	1	LgCL085_343280	3.29
OG5_143955	hypothetical protein, conserved	1	LgCL085_343320	3.22
OG5_136894	iron/zinc transporter protein-like protein ,	1	LgCL085_312960	3.2
OG5_126744	heat shock 70-related protein 1, mitochondrial precursor, putative	1	LgCL085_302240	3.16
OG5_146064	hypothetical protein, conserved	1	LgCL085_331530	3.14
OG5_149066	hypothetical protein, conserved	1	LgCL085_351350	3.1
OG5_184109	hypothetical protein	1	LgCL085_343300	3.06
OG5_149067	hypothetical protein, conserved	1	LgCL085_351360	3.03
OG5_127165	ATPase alpha subunit, putative	1	LgCL085_050440	2.85
OG5_129202	hypothetical protein, conserved	1	LgCL085_211560	2.81
OG5_204189	hypothetical protein, unknown function ,	1	LgCL085_101000	2.77
OG5_126930	40S ribosomal protein S16, putative	1	LgCL085_260850	2.55
OG5_149016	hypothetical protein, conserved	1	LgCL085_343340	2.53
OG5_126984	,eukaryotic initiation factor 4a, putative	1	LgCL085_010650	2.29
OG5_139854	hypothetical protein, conserved	1	LgCL085_140380	2.29
OG5_131200	thiolase protein-like protein ,3-ketoacyl-CoA thiolase-like protein, putative	1	LgCL085_311520	2.25
OG5_151618	protein kinase	1	LgCL085_081050	2.24
OG5_127617	IgE-dependent histamine-releasing factor	1	LgCL085_241340	2.23
OG5_142236	hypothetical protein,	1	LgCL085_272660	2.22
OG5_173495	hypothetical protein	1	LgCL085_272690	2.18
OG5_158637	GP63-like protein, leishmanolysin-like protein,metallo-peptidase, Clan MA(M), Family M8	1	LgCL085_311870	2.17
OG5_128598	hypothetical protein, conserved ,	1	LgCL085_180960	2.17
OG5_183583	hypothetical protein, conserved	1	LgCL085_081030	2.15
OG5_145959	hypothetical protein, conserved	1	LgCL085_081010	2.15
OG5_166726	amastin-like surface protein-like protein	1	LgCL085_241640	2.13
OG5_127918	hypothetical protein, conserved	1	LgCL085_081000	2.13
OG5_128268	ubiquitin-conjugating enzyme e2, putative	1	LgCL085_2010980	2.13
OG5_127129	3-mercaptopyruvate sulfurtransferase	1	LgCL085_050770	2.13
OG5_148215	hypothetical protein, conserved ,	1	LgCL085_171460	2.11
OG5_127099	ATPase beta subunit, putative	1	LgCL085_251030	2.1
OG5_148522	hypothetical protein, conserved	1	LgCL085_2011020	2.09
OG5_127154	prolyl-tRNA synthetase, putative,bifunctional aminoacyl-tRNA synthetase, putative	1	LgCL085_181250	2.08
OG5_126868	Qa-SNARE protein	1	LgCL085_281560	2.08
OG5_145932	ubiquitin-conjugating enzyme, putative	1	LgCL085_2011630	2.07
OG5_149065	hypothetical protein, conserved	1	LgCL085_351300	2.07
OG5_148521	hypothetical protein, conserved	1	LgCL085_2010990	2.07
OG5_127529	N-acetyltransferase subunit Nat1, putative	1	LgCL085_351400	2.07
OG5_149061	hypothetical protein, conserved ,hypothetical protein, conserved ,hypothetical protein, conserved ,hypothetical protein, conserved	1	LgCL085_351240	2.06
OG5_174649	membrane-bound acid phosphatase, putative	1	LgCL085_282790	2.06
OG5_138263	calpain-like cysteine peptidase, putative,cysteine peptidase, Clan CA, family C2, putative	1	LgCL085_140810	2.06
OG5_127106	succinyl-CoA synthetase alpha subunit, putative	1	LgCL085_251640	2.06
OG5_183558	hypothetical protein	1	LgCL085_2021020	2.06
OG5_126872	60S acidic ribosomal protein P2, putative	1	LgCL085_030370	2.05
OG5_145964	hypothetical protein, conserved	1	LgCL085_220630	2.04
OG5_161858	hypothetical protein, conserved	1	LgCL085_2021010	2.04
OG5_184134	hypothetical protein, conserved	1	LgCL085_351290	2.03
OG5_157933	3a2rel-related protein ,3a2rel-related protein	1	LgCL085_240440	2.02
OG5_138264	developmentally regulated protein, putative	1	LgCL085_151080	2.02

## Sheet: S8
L. naiffi LnCL223 orthologous groups with >2 the number of haploid copies of genes compared with assembled copies
OG		Number of assembled genes in OG	Assembled genes in OG	OG haploid copy number
Orthologous Group ID	Description	L. naiffi	L. naiffi	L. naiffi
OG5_126749	GP63, leishmanolysin,metallo-peptidase, Clan MA(M), Family M8	9	LnCL223_100460,LnCL223_100470,LnCL223_100480,LnCL223_100490,LnCL223_100500,LnCL223_100510,LnCL223_100520,LnCL223_bin2370010,LnCL223_bin390010	55.74
OG5_126703	polyubiquitin, putative	1	LnCL223_353710	42.7
OG5_126611	beta tubulin	2	LnCL223_bin2110010,LnCL223_330890	27.4
OG5_126631	elongation factor 1-alpha	1	LnCL223_170110	19.64
OG5_128620	NADH-dependent fumarate reductase, putative,	4	LnCL223_341090,LnCL223_340780,LnCL223_341070,LnCL223_341080	16.42
OG5_173495	hypothetical protein	1	LnCL223_272760	15.11
OG5_143904	amastin-like surface protein, putative	6	LnCL223_2012820,LnCL223_2010730,LnCL223_2010740,LnCL223_2010750,LnCL223_180410,LnCL223_080310	14.47
OG5_126605	alpha tubulin	1	LnCL223_130230	13.45
OG5_126617	receptor-type adenylate cyclase, putative,receptor-type adenylate cyclase b , receptor-type adenylate cyclase a	5	LnCL223_170010,LnCL223_170020,LnCL223_170120,LnCL223_170130,LnCL223_170140	12.79
OG5_126623	lipophosphoglycan biosynthetic protein, putative,heat shock protein 90, putative,glucose regulated protein 94, putative,heat shock protein 83-1	2	LnCL223_290780,LnCL223_330370	11.91
OG5_132061	TATE DNA Transposon	3	LnCL223_345200,LnCL223_290010,LnCL223_280010	10.54
OG5_127342	peptidase m20/m25/m40 family-like protein ,succinyl-diaminopimelate desuccinylase-like protein	2	LnCL223_312070,LnCL223_331820	10.27
OG5_126573	histone H4	4	LnCL223_341220,LnCL223_232010,LnCL223_060020,LnCL223_350060	10.06
OG5_129633	glucose transporter, lmgt2	2	LnCL223_330300,LnCL223_356500	9.82
OG5_148948	hypothetical protein, conserved	2	LnCL223_331810,LnCL223_331830	9.44
OG5_134818	beta-fructofuranosidase-like protein	2	LnCL223_340590,LnCL223_040220	9.34
OG5_157998	3-hydroxyisobutyryl-coenzyme a hydrolase-like protein	1	LnCL223_323890	8.55
OG5_143955	hypothetical protein, conserved	2	LnCL223_343360,LnCL223_343370	8.29
OG5_127639	protein phosphatase 2A catalytic subunit, putative	3	LnCL223_282860,LnCL223_282890,LnCL223_323290	8.18
OG5_126588	heat-shock protein hsp70, putative	3	LnCL223_261200,LnCL223_282980,LnCL223_281280	8.03
OG5_126685	pyruvate kinase	3	LnCL223_340010,LnCL223_010850,LnCL223_350010	7.72
OG5_150516	molybdenum cofactor biosynthesis protein, putative	2	LnCL223_282840,LnCL223_282870	7.6
OG5_136713	kinesin, putative	1	LnCL223_141130	6.89
OG5_173478	5a2rel-related protein	2	LnCL223_220670,LnCL223_220680	6.72
OG5_130385	paraflagellar rod protein 2C ,paraflagellar rod protein 1D	2	LnCL223_161390,LnCL223_310150	6.7
OG5_127067	thimet oligopeptidase, putative,metallo-peptidase, Clan MA(E), Family M3 ,thimet oligopeptidase, putative	3	LnCL223_272740,LnCL223_272750,LnCL223_261540	6.63
OG5_127019	hypothetical protein, conserved	1	LnCL223_282850	6.56
OG5_128109	glycerol uptake protein, putative	3	LnCL223_191510,LnCL223_191540,LnCL223_191550	6.16
OG5_133076	surface antigen protein, putative	2	LnCL223_120760,LnCL223_120770	5.82
OG5_127315	lipase, putative ,lipase, putative	2	LnCL223_312630,LnCL223_331670	5.48
OG5_174649	membrane-bound acid phosphatase, putative	1	LnCL223_282880	5.21
OG5_126707	zinc transporter, putative	2	LnCL223_282060,LnCL223_333470	5.06
OG5_183839	hypothetical protein, conserved	1	LnCL223_292650	4.97
OG5_140928	sodium stibogluconate resistance protein, putative	2	LnCL223_311150,LnCL223_bin1140010	4.92
OG5_126923	elongation factor 2	1	LnCL223_350180	4.83
OG5_126569	histone H3	1	LnCL223_101030	4.62
OG5_137883	mannosyltransferase-like protein ,mannosyltransferase-like protein	2	LnCL223_312050,LnCL223_312060	4.41
OG5_126636	ATP-dependent Clp protease subunit, heat shock protein 100 (HSP100), putative,serine peptidase, putative	2	LnCL223_272730,LnCL223_291340	4.27
OG5_127449	structural maintenance of chromosome (SMC) family protein, putative	1	LnCL223_343320	4.26
OG5_149015	hypothetical protein, conserved	1	LnCL223_343300	4.26
OG5_142480	hypothetical protein, conserved	1	LnCL223_343290	4.23
OG5_126607	, ,cysteine peptidase A (CPA) ,cathepsin L-like protease	2	LnCL223_080820,LnCL223_191650	4.13
OG5_128727	hypothetical protein, conserved	1	LnCL223_343380	4.1
OG5_141804	hypothetical protein, conserved	1	LnCL223_343310	4.06
OG5_127464	hypothetical protein, conserved	1	LnCL223_343350	4.06
OG5_204189	hypothetical protein	1	LnCL223_101020	4.03
OG5_127050	ribosomal protein L1a, putative	1	LnCL223_291180	3.91
OG5_167675	hypothetical protein	1	LnCL223_343280	3.9
OG5_184109	hypothetical protein	1	LnCL223_343340	3.84
OG5_146064	hypothetical protein, conserved	1	LnCL223_331480	3.79
OG5_149016	hypothetical protein, conserved	1	LnCL223_343390	3.74
OG5_146010	hypothetical protein, conserved	1	LnCL223_272720	3.39
OG5_148315	hypothetical protein, conserved	1	LnCL223_090720	3.37
OG5_142236	hypothetical protein, conserved ,hypothetical protein, conserved	1	LnCL223_272710	3.15
OG5_126641	60S ribosomal protein L2, putative	1	LnCL223_341300	2.97
OG5_184108	hypothetical protein	1	LnCL223_343330	2.9
OG5_126874	ribosomal protein L3, putative ,ribosomal protein L3, putative	1	LnCL223_323390	2.82
OG5_127165	ATPase alpha subunit, putative ,ATPase alpha subunit	1	LnCL223_050430	2.8
OG5_128089	n-terminal acetyltransferase complex ard1 subunit homolog, putative	1	LnCL223_250020	2.74
OG5_127562	20s proteasome beta 7 subunit, (putative)	1	LnCL223_2013970	2.55
OG5_126698	enolase	1	LnCL223_141180	2.52
OG5_148484	hypothetical protein, conserved	1	LnCL223_181070	2.5
OG5_178076	hypothetical protein	1	LnCL223_250030	2.49
OG5_183728	hypothetical protein	1	LnCL223_262600	2.37
OG5_129344	glutamate 5-kinase, putative ,	1	LnCL223_262630	2.31
OG5_126711	type II (glutathione peroxidase-like) tryparedoxin peroxidase ,glutathione peroxidase-like protein, putative	1	LnCL223_260780	2.29
OG5_129169	CAAX prenyl protease 2, putative,peptidase with unknown catalytic mechanism (family U48)	1	LnCL223_262610	2.26
OG5_148702	hypothetical protein, conserved	1	LnCL223_251320	2.23
OG5_183523	amastin-like protein ,	1	LnCL223_2012830	2.21
OG5_148522	hypothetical protein, conserved	1	LnCL223_2010860	2.17
OG5_127039	40S ribosomal protein S8, putative	1	LnCL223_242140	2.17
OG5_157974	surface protein amastin, putative	1	LnCL223_300610	2.15
OG5_148521	hypothetical protein, conserved	1	LnCL223_2010840	2.14
OG5_127430	S-phase kinase-associated protein, putative,Skp1 family protein, putative,Cyclin A/CDK2- associated protein	1	LnCL223_110940	2.13
OG5_136436	hypothetical protein, conserved	1	LnCL223_312690	2.12
OG5_148215	hypothetical protein, conserved	1	LnCL223_330880	2.12
OG5_131787	fucose kinase, putative	1	LnCL223_160470	2.11
OG5_148538	hypothetical protein, conserved	1	LnCL223_2012860	2.1
OG5_144122	hypothetical protein, conserved	1	LnCL223_2021490	2.09
OG5_139416	CMP-sialic acid transporter, putative	1	LnCL223_240430	2.08
OG5_127099	ATPase beta subunit, putative ,ATPase beta subunit, putative	1	LnCL223_251200	2.06
OG5_127570	citrate synthase	1	LnCL223_180690	2.05
OG5_126610	phospholipid-transporting ATPase 1-like protein	1	LnCL223_131390	2.05
OG5_126890	40S ribosomal protein S4, putative	1	LnCL223_131030	2.04
OG5_138263	calpain-like cysteine peptidase, putative	1	LnCL223_140800	2.04
OG5_146641	hypothetical protein, conserved	1	LnCL223_2012850	2.03
OG5_166687	hypothetical protein, conserved	1	LnCL223_2021530	2.03
OG5_151567	hypothetical protein, conserved	1	LnCL223_2012870	2.03
OG5_142220	ribonucleoprotein p18, mitochondrial precursor, putative	1	LnCL223_150320	2.03
OG5_214682	iron/zinc transporter protein-like protein	1	LnCL223_313270	2.02

## Sheet: S9
L. braziliensis M2904 orthologous groups with >2 the number of haploid copies of genes compared with assembled copies
OG		Number of assembled genes in OG			OG haploid copy number
Orthologous Group ID	Description	L. braziliensis control	L. braziliensis	L. braziliensis control	L. braziliensis control
OG5_143904	amastin-like surface protein,	5	12	LbrM2904_000293000,LbrM2904_000792500,LbrM2904_000220900,LbrM2904_000079700,LbrM2904_000079800	47.55
OG5_130729	amastin-like surface protein, putative ,amastin-like surface protein, putative ,amastin-like surface protein, putative ,amastin-like surface protein, putative ,amastin-like surface protein, putative ,amastin-like protein ,amastin-like surface protein, putative ,amastin-like surface protein, putative ,amastin-like surface protein ,amastin-like surface protein, putative ,amastin-like surface protei…	8	13	LbrM2904_000821000,LbrM2904_000150600,LbrM2904_000793900,LbrM2904_000261500,LbrM2904_000265600,LbrM2904_000274500,LbrM2904_000221000,LbrM2904_000083200	23.77
OG5_126703	polyubiquitin, putative ,polyubiquitin, putative ,polyubiquitin ,polyubiquitin, putative ,polyubiquitin, putative ,polyubiquitin, putative	2	2	LbrM2904_000756500,LbrM2904_000577400	20.88
OG5_132061	TATE DNA Transposon ,TATE DNA Transposon ,TATE DNA Transposon ,TATE DNA transposons ,hypothetical protein ,TATE DNA Transposon ,TATE DNA Transposon ,TATE DNA Transposon ,TATE DNA Transposon ,TATE DNA transposons ,hypothetical protein ,TATE DNA Transposon ,TATE DNA transposons ,TATE DNA transposons ,hypothetical protein ,TATE DNA Transposon ,TATE DNA transposons,DNA transposon ,TATE DNA transposon…	2	40	LbrM2904_000590100,LbrM2904_000494600	20.85
OG5_127518	SLACS like gene retrotransposon element ,SLACS ,hypothetical protein ,hypothetical protein ,hypothetical protein ,Retrotransposable element SLACS ,hypothetical protein ,hypothetical protein ,hypothetical protein ,SLACS like gene retrotransposon element ,SLACS like gene retrotransposon element ,repeat gene hypothetical protein ,hypothetical protein	2	13	LbrM2904_000188700,LbrM2904_000191900	18.13
OG5_126605	alpha tubulin ,alpha tubulin ,alpha tubulin ,alpha tubulin ,alpha tubulin ,alpha tubulin ,alpha tubulin ,alpha tubulin ,alpha tubulin ,alpha tubulin ,alpha tubulin ,alpha tubulin ,alpha tubulin ,alpha tubulin ,alpha tubulin ,alpha tubulin ,alpha tubulin ,alpha tubulin	1	2	LbrM2904_000139200	16.94
OG5_169610	surface antigen-like protein ,surface antigen-like protein ,surface antigen-like protein	1	3	LbrM2904_000034100	15.86
OG5_126588	heat-shock protein hsp70, putative ,glucose-regulated protein 78, putative ,glucose-regulated protein 78, putative ,glucose-regulated protein 78, putative ,heat-shock protein hsp70, putative ,heat-shock protein hsp70, putative ,glucose-regulated protein 78, putative ,heat-shock protein hsp70, putative ,heat-shock protein hsp70, putative ,heat-shock protein hsp70, putative ,heat-shock protein hsp7…	4	3	LbrM2904_000422600,LbrM2904_000491900,LbrM2904_000492000,LbrM2904_000475400	14.34
OG5_138994	tuzin, putative ,tuzin, putative ,tuzin, putative ,tuzin, putative ,tuzin, putative ,tuzin, putative	5	3	LbrM2904_000259600,LbrM2904_000261400,LbrM2904_000274200,LbrM2904_000274400,LbrM2904_000274600	13.01
OG5_129839	phosphoglycan beta 1,3 galactosyltransferase 4 ,phosphoglycan beta 1,3 galactosyltransferase 1 ,phosphoglycan beta 1,3 galactosyltransferase 1 ,phosphoglycan beta 1,3 galactosyltransferase 2 ,phosphoglycan beta 1,3 galactosyltransferase 4 ,phosphoglycan beta 1,3 galactosyltransferase 4 ,phosphoglycan beta 1,3 galactosyltransferase 5 ,phosphoglycan beta 1,3 galactosyltransferase, putative ,phospho…	2	6	LbrM2904_000719600,LbrM2904_000719700	11.89
OG5_127067	thimet oligopeptidase, putative,metallo-peptidase, Clan MA(E), Family M3 ,thimet oligopeptidase, putative,metallo-peptidase, Clan MA(E), Family M3 ,thimet oligopeptidase, putative,metallo-peptidase, Clan MA(E), Family M3 ,peptidyl dipeptidase, putative,metallo-peptidase, Clan MA(E), Family M3 ,dipeptylcarboxypeptidase ,peptidyl dipeptidase, putative,metallo-peptidase, Clan MA(E), Family M3 ,dipep…	3	9	LbrM2904_000426100,LbrM2904_000461900,LbrM2904_000462000	11.78
OG5_126631	elongation factor 1-alpha ,elongation factor 1-alpha ,elongation factor 1-alpha ,elongation factor 1-alpha ,elongation factor 1-alpha ,elongation factor 1-alpha ,elongation factor 1-alpha ,elongation factor 1-alpha ,elongation factor 1-alpha ,elongation factor 1-alpha ,elongation factor 1-alpha ,elongation factor 1-alpha ,elongation factor 1-alpha ,elongation factor 1-alpha ,elongation factor 1-a…	1	1	LbrM2904_000202100	11.68
OG5_126623	lipophosphoglycan biosynthetic protein, putative,heat shock protein 90, putative,glucose regulated protein 94, putative ,lipophosphoglycan biosynthetic protein, putative,heat shock protein 90, putative,glucose regulated protein 94, putative ,lipophosphoglycan biosynthetic protein, putative,heat shock protein 90, putative,glucose regulated protein 94, putative ,lipophosphoglycan biosynthetic prote…	2	4	LbrM2904_000634600,LbrM2904_000502200	11.3
OG5_145872	ATG8/AUT7/APG8/PAZ2, putative ,ATG8/AUT7/APG8/PAZ2, putative ,microtubule associated protein-like protein ,ATG8/AUT7/APG8/PAZ2, putative ,ATG8/AUT7/APG8/PAZ2, putative ,ATG8/AUT7/APG8/PAZ2, putative ,ATG8/AUT7/APG8/PAZ2, putative ,ATG8/AUT7/APG8/PAZ2, putative ,ATG8/AUT7/APG8/PAZ2, putative ,ATG8/AUT7/APG8/PAZ2, putative ,ATG8/AUT7/APG8/PAZ2, putative ,	1	2	LbrM2904_000087400	7.78
OG5_145932	ubiquitin-conjugating enzyme, putative ,ubiquitin-conjugating enzyme, putative ,ubiquitin-conjugating enzyme, putative ,ubiquitin-conjugating enzyme, putative ,ubiquitin-conjugating enzyme, putative	1	2	LbrM2904_000262000	7.26
OG5_143922	ATP dependent DEAD-box helicase, putative ,ATP dependent DEAD-box helicase, putative ,ATP dependent DEAD-box helicase, putative ,ATP dependent DEAD-box helicase, putative ,hypothetical protein, conserved	1	2	LbrM2904_000261900	6.4
OG5_148484	hypothetical protein, conserved ,hypothetical protein, conserved ,hypothetical protein, conserved ,hypothetical protein, conserved	1	1	LbrM2904_000228000	6.34
OG5_204151	hypothetical protein, conserved ,tuzin-like protein	1	2	LbrM2904_000261300	6.11
OG5_133432	phosphatidic acid phosphatase, putative ,phosphatidic acid phosphatase protein-like protein ,phosphatidic acid phosphatase, putative ,phosphatidic acid phosphatase protein-like protein ,phosphatidic acid phosphatase, putative ,phosphatidic acid phosphatase, putative ,phosphatidic acid phosphatase protein-like protein ,phosphatidic acid phosphatase, putative ,phosphatidic acid phosphatase protein-…	2	3	LbrM2904_000221100,LbrM2904_000247700	5.69
OG5_134066	tuzin-like protein ,tuzin-like protein ,tuzin-like protein ,tuzin-like protein ,tuzin-like protein ,tuzin-like protein ,tuzin-like protein ,tuzin-like protein ,tuzin-like protein ,tuzin-like protein ,tuzin-like protein ,tuzin-like protein ,tuzin-like protein ,tuzin-like protein ,tuzin-like protein ,tuzin-like protein ,tuzin-like protein ,tuzin-like protein ,tuzin-like protein ,tuzin-like protein …	1	0	LbrM2904_000274300	5.67
OG5_127342	peptidase m20/m25/m40 family-like protein ,succinyl-diaminopimelate desuccinylase-like protein ,peptidase M20/M25/M40, putative ,peptidase M20/M25/M40, putative ,peptidase M20/M25/M40, putative ,peptidase M20/M25/M40, putative ,peptidase M20/M25/M40, putative ,peptidase m20/m25/m40 family-like protein ,peptidase m20/m25/m40 family-like protein ,succinyl-diaminopimelate desuccinylase-like protein …	2	5	LbrM2904_000652100,LbrM2904_000577300	5.63
OG5_130385	paraflagellar rod protein 2C ,paraflagellar rod protein 1D ,paraflagellar rod protein 2C ,paraflagellar rod protein 1D, putative ,paraflagellar rod protein 2C ,paraflagellar rod protein 1D, putative ,paraflagellar rod protein 2C ,paraflagellar rod protein 2C ,paraflagellar rod protein 1D, putative ,paraflagellar rod protein 2C ,paraflagellar rod protein 2C ,paraflagellar rod protein 1D, putative …	2	3	LbrM2904_000198600,LbrM2904_000558100	5.63
OG5_126570	histone H2A ,histone H2A, putative ,histone H2A, putative ,histone H2A, putative ,histone H2A, putative ,histone H2A ,histone H2A, putative ,histone H2A ,histone H2A, putative ,histone H2A, putative ,histone H2A, putative ,histone H2A, putative ,histone H2A, putative ,histone H2A, putative ,histone H2A, putative ,histone H2A, putative ,histone H2A, putative ,histone H2A, putative ,histone H2A, pu…	1	7	LbrM2904_000320700	5.59
OG5_204189	hypothetical protein, unknown function ,hypothetical protein, unknown function ,hypothetical protein, unknown function	2	0	LbrM2904_000111100,LbrM2904_000111400	5.51
OG5_148948	hypothetical protein, conserved ,hypothetical protein, conserved ,hypothetical protein, conserved ,hypothetical protein, conserved	2	1	LbrM2904_000649800,LbrM2904_000652000	4.68
OG5_126569	histone H3 ,histone H3 ,histone H3 ,histone H3 ,histone H3 ,histone H3 ,histone H3, putative ,histone H3, putative ,histone H3 ,histone H3 ,histone H3 ,histone H3 ,histone H3, putative ,histone H3, putative ,histone H3 ,hypothetical protein, unknown function ,histone H3 ,histone H3 ,histone H3 ,histone H3, putative ,histone H3, putative	1	4	LbrM2904_000111200	4.46
OG5_126707	zinc transporter, putative ,zinc transporter, putative ,zinc transporter, putative ,zinc transporter, putative ,zinc transporter, putative ,cation transporter, putative ,cation transporter, putative ,cation transporter, putative ,cation transporter, putative	2	2	LbrM2904_000666500,LbrM2904_000482900	4.46
OG5_167675	hypothetical protein	1	0	LbrM2904_000667500	4.26
OG5_126685	pyruvate kinase ,pyruvate kinase ,pyruvate kinase ,pyruvate kinase, putative ,pyruvate kinase ,pyruvate kinase ,pyruvate kinase ,pyruvate kinase ,pyruvate kinase	1	3	LbrM2904_000667600	4.2
OG5_128727	hypothetical protein, conserved ,hypothetical protein, conserved ,hypothetical protein, conserved ,hypothetical protein, conserved ,hypothetical protein, conserved ,hypothetical protein, conserved ,hypothetical protein, conserved ,hypothetical protein, conserved	1	2	LbrM2904_000701700	4.16
OG5_127464	hypothetical protein, conserved ,hypothetical protein, conserved ,hypothetical protein, conserved ,hypothetical protein, conserved	1	1	LbrM2904_000701500	4.01
OG5_141804	hypothetical protein, conserved ,hypothetical protein, conserved ,hypothetical protein, conserved ,hypothetical protein, conserved	1	1	LbrM2904_000701100	3.87
OG5_127449	structural maintenance of chromosome (SMC) family protein, putative ,structural maintenance of chromosome (SMC) family protein, putative ,structural maintenance of chromosome (SMC) family protein, putative ,structural maintenance of chromosome (SMC) family protein, putative	1	1	LbrM2904_000701200	3.69
OG5_142480	hypothetical protein, conserved ,hypothetical protein, conserved ,hypothetical protein, conserved ,hypothetical protein, conserved	1	1	LbrM2904_000700900	3.59
OG5_149015	hypothetical protein, conserved ,hypothetical protein, conserved ,hypothetical protein, conserved ,hypothetical protein, conserved	1	1	LbrM2904_000701000	3.57
OG5_184109	hypothetical protein, unknown function ,hypothetical protein, unknown function ,hypothetical protein, unknown function ,hypothetical protein, unknown function	1	1	LbrM2904_000701400	3.53
OG5_126573	histone H4 ,histone H4 ,histone H4 ,histone H4 ,histone H4 ,histone H4 ,histone H4 ,histone H4 ,histone H4 ,histone H4 ,histone H4, putative ,histone H4, putative ,histone H4 ,histone H4 ,histone H4 ,histone H4 ,histone H4 ,histone H4 ,histone H4, putative, pseudogene ,histone H4 ,histone H4 ,histone H4 ,histone H4 ,histone H4 ,histone H4 ,histone H4 ,histone H4 ,histone H4 ,histone H4 ,histone H…	1	13	LbrM2904_000795800	3.37
OG5_166726	amastin-like surface protein-like protein ,amastin-like surface protein-like protein ,amastin-like surface protein-like protein ,amastin-like surface protein-like protein ,amastin-like surface protein-like protein ,amastin-like surface protein-like protein	1	3	LbrM2904_000378700	3.19
OG5_126923	elongation factor 2 ,elongation factor 2 ,elongation factor 2 ,elongation factor 2 ,elongation factor 2 ,elongation factor 2 ,elongation factor 2	1	1	LbrM2904_000721400	2.99
OG5_127090	60S ribosomal protein L5, putative ,60S ribosomal protein L5, putative ,60S ribosomal protein L5, putative ,60S ribosomal protein L5, putative ,60S ribosomal protein L5, putative ,60S ribosomal protein L5, putative ,60S ribosomal protein L5, putative ,60S ribosomal protein L5, putative ,60S ribosomal protein L5, putative ,60S ribosomal protein L5, putative	1	2	LbrM2904_000684800	2.87
OG5_127710	hypothetical protein, conserved ,hypothetical protein, conserved ,hypothetical protein, conserved ,hypothetical protein, conserved ,hypothetical protein, conserved ,hypothetical protein, conserved ,hypothetical protein, conserved ,hypothetical protein, conserved ,hypothetical protein, conserved ,hypothetical protein, conserved ,hypothetical protein, conserved ,hypothetical protein, conserved ,hyp…	1	2	LbrM2904_000230000	2.78
OG5_183523	amastin-like protein ,amastin-like protein ,amastin-like protein ,amastin-like protein	1	1	LbrM2904_000279200	2.61
OG5_126874	ribosomal protein L3, putative ,ribosomal protein L3, putative ,ribosomal protein L3, putative ,ribosomal protein L3, putative ,ribosomal protein L3, putative ,ribosomal protein L3, putative ,ribosomal protein L3, putative ,ribosomal protein L3, putative ,ribosomal protein L3, putative ,ribosomal protein L3, putative ,ribosomal protein L3, putative ,ribosomal protein L3, putative	1	1	LbrM2904_000622900	2.55
OG5_126744	heat shock 70-related protein 1, mitochondrial precursor, putative ,heat shock 70-related protein 1, mitochondrial precursor, putative ,heat shock 70-related protein 1, mitochondrial precursor, putative ,heat shock 70-related protein 1, mitochondrial precursor, putative ,heat shock 70-related protein 1, mitochondrial precursor, putative ,heat shock 70-related protein 1, mitochondrial precursor, p…	1	2	LbrM2904_000546300	2.51
OG5_139854	hypothetical protein, conserved ,hypothetical protein, conserved ,hypothetical protein, conserved ,hypothetical protein, conserved ,hypothetical protein, conserved ,hypothetical protein, conserved ,hypothetical protein, conserved ,hypothetical protein, conserved ,hypothetical protein, conserved	1	2	LbrM2904_000156800	2.49
OG5_126800	calmodulin, putative ,calmodulin, putative ,calmodulin, putative ,calmodulin, putative ,calmodulin, putative ,calmodulin, putative ,calmodulin, putative ,calmodulin, putative ,calmodulin, putative ,calmodulin, putative ,calmodulin, putative	1	3	LbrM2904_000820700	2.46
OG5_139635	amino acid permease ,amino acid permease ,amino acid permease ,amino acid permease ,amino acid permease ,amino acid permease ,amino acid permease ,amino acid permease ,amino acid permease ,amino acid permease ,amino acid permease ,amino acid permease ,amino acid permease , ,amino acid permease	1	5	LbrM2904_000576300	2.41
OG5_148315	hypothetical protein, conserved ,hypothetical protein, conserved ,hypothetical protein, conserved ,hypothetical protein, conserved ,hypothetical protein, conserved	1	2	LbrM2904_000093400	2.39
OG5_126641	60S ribosomal protein L2, putative ,60S ribosomal protein L2, putative ,60S ribosomal protein L2, putative ,60S ribosomal protein L2, putative ,60S ribosomal protein L2, putative ,60S ribosomal protein L2, putative ,60S ribosomal protein L2, putative ,60S ribosomal protein L2, putative ,60S ribosomal protein L2, putative ,60S ribosomal protein L2, putative ,60S ribosomal protein L2, putative ,60S…	1	3	LbrM2904_000680500	2.37
OG5_127617	IgE-dependent histamine-releasing factor, putative ,IgE-dependent histamine-releasing factor, putative ,IgE-dependent histamine-releasing factor, putative ,IgE-dependent histamine-releasing factor, putative ,IgE-dependent histamine-releasing factor, putative ,IgE-dependent histamine-releasing factor, putative ,	1	1	LbrM2904_000379300	2.36
OG5_129349	hypothetical protein, conserved ,hypothetical protein, conserved ,hypothetical protein, conserved ,hypothetical protein, conserved ,hypothetical protein, conserved ,hypothetical protein, conserved , ,	1	2	LbrM2904_000022000	2.36
OG5_148702	hypothetical protein, conserved ,hypothetical protein, conserved ,hypothetical protein, conserved ,hypothetical protein, conserved	1	1	LbrM2904_000403400	2.33
OG5_126878	40S ribosomal protein S15a ,40S ribosomal protein S15A, putative ,40S ribosomal protein S15A, putative ,40S ribosomal protein S15A, putative ,40S ribosomal protein S15A, putative ,40S ribosomal protein S15A, putative ,40S ribosomal protein S15A, putative ,40S ribosomal protein S15A, putative	1	2	LbrM2904_000125400	2.32
OG5_129344	glutamate 5-kinase, putative ,glutamate 5-kinase, putative ,glutamate 5-kinase, putative ,glutamate 5-kinase, putative ,glutamate 5-kinase, putative	1	2	LbrM2904_000436800	2.32
OG5_126698	enolase ,enolase ,enolase ,enolase ,enolase	1	2	LbrM2904_000165200	2.32
OG5_127165	ATPase alpha subunit, putative ,ATPase alpha subunit ,ATPase alpha subunit ,ATPase alpha subunit ,ATPase alpha subunit ,ATPase alpha subunit ,ATPase alpha subunit, putative ,	1	1	LbrM2904_000044600	2.29
OG5_127129	3-mercaptopyruvate sulfurtransferase ,3-mercaptopyruvate sulfurtransferase ,3-mercaptopyruvate sulfurtransferase ,mercaptopyruvate sulfurtransferase	1	1	LbrM2904_000048400	2.28
OG5_127501	6-phosphogluconolactonase ,6-phosphogluconolactonase ,6-phosphogluconolactonase ,6-phosphogluconolactonase ,6-phosphogluconolactonase	1	2	LbrM2904_000436700	2.26
OG5_183580	hypothetical protein, unknown function ,hypothetical protein, unknown function ,hypothetical protein, unknown function ,hypothetical protein, unknown function	1	1	LbrM2904_000326900	2.25
OG5_149016	hypothetical protein, conserved ,hypothetical protein, conserved ,hypothetical protein, conserved ,hypothetical protein, conserved	1	1	LbrM2904_000701800	2.23
OG5_183728	hypothetical protein, unknown function ,hypothetical protein, unknown function ,hypothetical protein, unknown function ,hypothetical protein, unknown function	1	1	LbrM2904_000436500	2.22
OG5_129202	hypothetical protein, conserved ,hypothetical protein, conserved ,hypothetical protein, conserved ,hypothetical protein, conserved ,hypothetical protein, conserved	1	1	LbrM2904_000328900	2.22
OG5_126896	40S ribosomal protein S24e ,40S ribosomal protein S24e ,40S ribosomal protein S24e ,40S ribosomal protein S24e ,40S ribosomal protein S24e ,40S ribosomal protein S24e ,40S ribosomal protein S24e	1	1	LbrM2904_000749800	2.12
OG5_148522	hypothetical protein, conserved ,hypothetical protein, conserved ,hypothetical protein, conserved ,hypothetical protein, conserved	1	1	LbrM2904_000259400	2.11
OG5_183558	hypothetical protein, conserved ,hypothetical protein, conserved ,hypothetical protein, conserved ,hypothetical protein, conserved	1	1	LbrM2904_000305200	2.09
OG5_126907	60S ribosomal subunit protein L31, putative ,60S ribosomal subunit protein L31, putative ,60S ribosomal subunit protein L31, putative ,60S ribosomal subunit protein L31, putative ,60S ribosomal subunit protein L31, putative ,60S ribosomal subunit protein L31, putative ,60S ribosomal subunit protein L31, putative ,60S ribosomal subunit protein L31, putative	1	2	LbrM2904_000698900	2.08
OG5_126711	type II (glutathione peroxidase-like) tryparedoxin peroxidase ,glutathione peroxidase-like protein, putative ,type II (glutathione peroxidase-like) tryparedoxin peroxidase ,type II (glutathione peroxidase-like) tryparedoxin peroxidase ,glutathione peroxidase-like protein, putative ,type II (glutathione peroxidase-like) tryparedoxin peroxidase ,type II (glutathione peroxidase-like) tryparedoxin pe…	1	2	LbrM2904_000418500	2.06
OG5_129169	CAAX prenyl protease 2, putative,peptidase with unknown catalytic mechanism (family U48) ,CAAX prenyl protease 2, putative,peptidase with unknown catalytic mechanism (family U48) ,CAAX prenyl protease 2, putative,peptidase with unknown catalytic mechanism (family U48) ,CAAX prenyl protease 2, putative,peptidase with unknown catalytic mechanism (family U48)	1	1	LbrM2904_000436600	2.06
OG5_136894	iron/zinc transporter protein-like protein ,iron/zinc transporter protein-like protein ,iron/zinc transporter protein-like protein ,iron/zinc transporter protein-like protein ,iron/zinc transporter protein-like protein ,iron/zinc transporter protein-like protein ,iron/zinc transporter protein-like protein ,iron/zinc transporter protein-like protein	1	2	LbrM2904_000588700	2.03
OG5_142220	ribonucleoprotein p18, mitochondrial precursor, putative ,ribonucleoprotein p18, mitochondrial precursor, putative ,ribonucleoprotein p18, mitochondrial precursor, putative ,ribonucleoprotein p18, mitochondrial precursor, putative ,ribonucleoprotein p18, mitochondrial precursor, putative ,ribonucleoprotein p18, mitochondrial precursor, putative ,ribonucleoprotein p18, mitochondrial precursor, put…	1	2	LbrM2904_000171900	2.03
OG5_140928	sodium stibogluconate resistance protein, putative ,sodium stibogluconate resistance protein, putative ,sodium stibogluconate resistance protein, putative ,sodium stibogluconate resistance protein, putative ,sodium stibogluconate resistance protein, putative ,sodium stibogluconate resistance protein, putative ,sodium stibogluconate resistance protein, putative ,sodium stibogluconate resistance pr…	1	4	LbrM2904_000568000	2.02

## Sheet: S10
Copy number of 10kb non-overlapping loci in each genome. Gray shading indicates the loci that a minichromosome is amplified from on L. panamensis PSC-1 and L. shawi M8408.
L. braziliensisM2904 control self-mapped
Chromosome	Tile start (bp)	Tile End (bp)	Median Tile coverage	Median chromosome coverage	Haploid copy number
LbrM2904.10	1	10001	152	68	2.24
LbrM2904.17	30001	40001	163	71	2.3
LbrM2904.18	160001	170001	255	73	3.49
LbrM2904.20.1	400001	410001	368	70	5.26
LbrM2904.20.1	410001	420001	396	70	5.66
LbrM2904.22	1	10001	173	70	2.47
LbrM2904.26	970001	974544	165	71	2.32
LbrM2904.27	940001	949132	239	70	3.41
LbrM2904.32	1510001	1511466	199	73	2.73
LbrM2904.33	490001	500001	198	73	2.71
LbrM2904.33	1410001	1412185	282	73	3.86
LbrM2904.34	1240001	1250001	155	74	2.09
LbrM2904.34	1250001	1260001	284	74	3.84
LbrM2904.34	1270001	1280001	302	74	4.08
L. braziliensis M2904 published genome self-mapped
Chromosome	Tile start (bp)	Tile End (bp)	Median Tile coverage	Median chromosome coverage	Haploid copy number
LbrM.18	180001	190001	226	71	3.18
LbrM.34	1320001	1330001	256	71	3.61
LbrM.34	1330001	1340001	143	71	2.01
L. panamensis PSC-1 self-mapped
Chromosome	Tile start (bp)	Tile End (bp)	Median Tile coverage	Median chromosome coverage	Haploid copy number
Lpan.10	500001	510001	277	130	2.13
Lpan.10	510001	512284	284	130	2.18
Lpan.20	1130001	1140001	279.5	137	2.04
Lpan.22	1	10001	358	152	2.36
Lpan.24	830001	832421	380.5	135	2.82
Lpan.26	1010001	1020001	313	137	2.28
Lpan.26	1020001	1024527	307	137	2.24
Lpan.27	960001	970001	1426	135	10.56
Lpan.27	1030001	1040001	292	135	2.16
Lpan.31	1340001	1340778	640	280	2.29
Lpan.34	1290001	1300001	320	145	2.21
Lpan.34	1300001	1310001	318	145	2.19
Lpan.34	1310001	1320001	335	145	2.31
Lpan.34	1320001	1330001	295	145	2.03
Lpan.34	1840001	1850001	642	145	4.43
Lpan.34	1850001	1860001	592	145	4.08
Lpan.34	1860001	1870001	587	145	4.05
Lpan.34	1870001	1880001	598	145	4.12
Lpan.34	1880001	1890001	589	145	4.06
Lpan.34	1890001	1900001	611	145	4.21
Lpan.34	1900001	1910001	592	145	4.08
Lpan.34	1910001	1920001	636	145	4.39
Lpan.34	1920001	1930001	589	145	4.06
Lpan.34	1930001	1936232	664	145	4.58
Lpan.35	450001	460001	308	142	2.17
Lpan.35	2610001	2610169	1413	142	9.95
L. braziliensis M2904 genome with L. guyanensis M4147 reads mapped to it
Chromosome	Tile start (bp)	Tile End (bp)	Median Tile coverage	Median chromosome coverage	Haploid copy number
LbrM.28	1050001	1060001	54	27	2
L. braziliensis M2904 genome with L. panamensisWR120 reads mapped to it
Chromosome	Tile start (bp)	Tile End (bp)	Median Tile coverage	Median chromosome coverage	Haploid copy number
LbrM.28	1050001	1060001	43	21	2.05
LbrM.34	1320001	1330001	66	21	3.14
LbrM.34	1330001	1340001	65	21	3.1
LbrM.34	1340001	1350001	49	21	2.33
LbrM.35	460001	470001	43	21	2.05
LbrM.35	470001	480001	44	21	2.1
LbrM.35	480001	490001	43	21	2.05
L. braziliensis M2904 genome with L. naiffi LnCL223 reads mapped to it
Chromosome	Tile start (bp)	Tile End (bp)	Median Tile coverage	Median chromosome coverage	Haploid copy number
LbrM.11	430001	440001	74	36	2.06
LbrM.20.1	360001	370001	54	27	2
LbrM.20.2	640001	650001	60	29	2.07
LbrM.20.2	650001	660001	62	29	2.14
LbrM.22	250001	260001	79	34	2.32
LbrM.26	970001	980001	67	33	2.03
LbrM.27	1070001	1080001	99	29	3.41
LbrM.28	1050001	1060001	162	32	5.06
LbrM.29	1090001	1100001	63	31	2.03
LbrM.31	970001	980001	126	59	2.14
LbrM.34	1320001	1330001	123	28	4.39
LbrM.34	1330001	1340001	106	28	3.79
LbrM.34	1340001	1350001	85	28	3.04
LbrM.34	1370001	1380001	57	28	2.04
L. braziliensis M2904 genome with L. guyanensis LsCL085 reads mapped to it
Chromosome	Tile start (bp)	Tile End (bp)	Median Tile coverage	Median chromosome coverage	Haploid copy number
LbrM.08	240001	250001	153	75	2.04
LbrM.18	380001	390001	101	50	2.02
LbrM.20.1	360001	370001	91	44	2.07
LbrM.22	1	10001	101	49	2.06
LbrM.27	1070001	1080001	97	46	2.11
LbrM.34	1320001	1330001	159	46	3.46
LbrM.34	1330001	1340001	152	46	3.3
LbrM.34	1340001	1350001	135.5	46	2.95
L. braziliensisM2904 genome with L. lainsoniM6426 reads mapped to it
Chromosome	Tile start (bp)	Tile End (bp)	Median Tile coverage	Median chromosome coverage	Haploid copy number
LbrM.01	90001	100001	26	12	2.17
LbrM.02	70001	80001	29	10	2.9
LbrM.03	1	10001	25	12	2.08
LbrM.03	360001	362421	24	12	2
LbrM.10	510001	520001	28	13	2.15
LbrM.26	970001	980001	31	15	2.07
L. braziliensis M2904 genome with L. naiffi M5533 reads mapped to it
Chromosome	Tile start (bp)	Tile End (bp)	Median Tile coverage	Median chromosome coverage	Haploid copy number
LbrM.20.1	1160001	1170001	88	40	2.2
LbrM.28	1050001	1060001	109	41	2.66
LbrM.31	970001	980001	180	71	2.54
LbrM.34	1320001	1330001	146	41	3.56
LbrM.34	1330001	1340001	128	41	3.12
LbrM.34	1340001	1350001	110	41	2.68
L. braziliensis M2904 genome with L. shawiM8408 reads mapped to it
Chromosome	Tile start (bp)	Tile End (bp)	Median Tile coverage	Median chromosome coverage	Haploid copy number
LbrM.26	970001	980001	42	20	2.1
LbrM.28	1050001	1060001	54	21	2.57
LbrM.33	90001	100001	47	22	2.14
LbrM.34	1320001	1330001	49	22	2.23
LbrM.34	1330001	1340001	48	22	2.18
LbrM.34	1860001	1870001	105	22	4.77
LbrM.34	1870001	1880001	167	22	7.59
LbrM.34	1880001	1890001	158	22	7.18
LbrM.34	1890001	1900001	172	22	7.82
LbrM.34	1900001	1910001	193	22	8.77
LbrM.34	1910001	1920001	168	22	7.64
LbrM.34	1920001	1930001	161	22	7.32
LbrM.34	1930001	1940001	176	22	8
LbrM.34	1940001	1950001	175	22	7.95
LbrM.34	1950001	1960001	173	22	7.86
LbrM.34	1960001	1970001	186	22	8.45
LbrM.34	1970001	1980001	187	22	8.5
LbrM.34	1980001	1990001	171	22	7.77
LbrM.34	1990001	2000001	136	22	6.18
L. panamensis PSC-1 with L. panamensis WR120 reads mapped to it
Chromosome	Tile start (bp)	Tile End (bp)	Median Tile coverage	Median chromosome coverage	Haploid copy number
Lpan.10	500001	510001	43	20	2.15
Lpan.10	510001	512284	40	20	2
Lpan.13	530001	540001	47	20	2.35
Lpan.20	1130001	1140001	43	21	2.05
Lpan.22	1	10001	45	21	2.14
Lpan.24	830001	832421	75.5	20	3.78
Lpan.27	960001	970001	235	21	11.19
Lpan.31	1340001	1340778	89	42	2.12
Lpan.34	1290001	1300001	76	22	3.45
Lpan.34	1300001	1310001	72	22	3.27
Lpan.34	1310001	1320001	82	22	3.73
Lpan.34	1320001	1330001	54	22	2.45
Lpan.35	430001	440001	47	22	2.14
Lpan.35	450001	460001	45	22	2.05
Lpan.35	2610001	2610169	201	22	9.14
L. braziliensis M2904 genome with L. peruviana PAB-4377 reads mapped to it
Chromosome	Tile start (bp)	Tile End (bp)	Median Tile coverage	Median chromosome coverage	Haploid copy number
LbrM.01	10001	20001	61	28	2.18
LbrM.01	20001	30001	76	28	2.71
LbrM.01	90001	100001	77	28	2.75
LbrM.02	20001	30001	73	25	2.92
LbrM.02	220001	230001	84	25	3.36
LbrM.02	240001	250001	60	25	2.4
LbrM.03	1	10001	89	37	2.41
LbrM.03	10001	20001	89	37	2.41
LbrM.03	20001	30001	76	37	2.05
LbrM.03	330001	340001	106	37	2.86
LbrM.03	350001	360001	92	37	2.49
LbrM.04	30001	40001	96	42	2.29
LbrM.04	40001	50001	100	42	2.38
LbrM.04	430001	440001	95	42	2.26
LbrM.04	440001	444124	91	42	2.17
LbrM.05	10001	20001	104	42	2.48
LbrM.05	20001	30001	84	42	2
LbrM.05	370001	380001	107	42	2.55
LbrM.06	100001	110001	98	49	2
LbrM.06	110001	120001	106	49	2.16
LbrM.07	10001	20001	111	51	2.18
LbrM.07	200001	210001	123	51	2.41
LbrM.07	230001	240001	107	51	2.1
LbrM.08	10001	20001	98	48	2.04
LbrM.08	350001	360001	106	48	2.21
LbrM.08	360001	370001	98	48	2.04
LbrM.10	20001	30001	110	49	2.24
LbrM.10	270001	280001	108	49	2.2
LbrM.13	110001	120001	127	62	2.05
LbrM.22	1	10001	149	66	2.26
LbrM.24	540001	550001	133	65	2.05
LbrM.26	550001	560001	157	76	2.07
LbrM.26	970001	980001	179	76	2.36
LbrM.31	790001	800001	335	156	2.15
LbrM.34	1320001	1330001	240	82	2.93
LbrM.34	1340001	1350001	209	82	2.55
L. braziliensis M2904 genome with L. peruviana LEM1537reads mapped to it
Chromosome	Tile start (bp)	Tile End (bp)	Median Tile coverage	Median chromosome coverage	Haploid copy number
LbrM.01	10001	20001	58	12	4.83
LbrM.01	20001	30001	51	12	4.25
LbrM.01	40001	50001	34	12	2.83
LbrM.01	80001	90001	43	12	3.58
LbrM.01	90001	100001	45.5	12	3.79
LbrM.01	100001	110001	26	12	2.17
LbrM.02	20001	30001	87	11	7.91
LbrM.02	80001	90001	25	11	2.27
LbrM.02	130001	140001	23	11	2.09
LbrM.02	140001	150001	46	11	4.18
LbrM.02	170001	180001	28	11	2.55
LbrM.02	210001	220001	34	11	3.09
LbrM.02	220001	230001	81	11	7.36
LbrM.02	240001	250001	43	11	3.91
LbrM.03	1	10001	70	15	4.67
LbrM.03	10001	20001	72	15	4.8
LbrM.03	20001	30001	45	15	3
LbrM.03	40001	50001	40	15	2.67
LbrM.03	50001	60001	35	15	2.33
LbrM.03	60001	70001	42	15	2.8
LbrM.03	110001	120001	44	15	2.93
LbrM.03	200001	210001	41	15	2.73
LbrM.03	320001	330001	34	15	2.27
LbrM.03	330001	340001	93	15	6.2
LbrM.03	350001	360001	62	15	4.13
LbrM.03	360001	362421	52	15	3.47
LbrM.04	1	10001	45	19	2.37
LbrM.04	30001	40001	65	19	3.42
LbrM.04	40001	50001	77	19	4.05
LbrM.04	400001	410001	66	19	3.47
LbrM.04	410001	420001	90	19	4.74
LbrM.04	420001	430001	44	19	2.32
LbrM.04	430001	440001	67	19	3.53
LbrM.04	440001	444124	54	19	2.84
LbrM.05	1	10001	39	19	2.05
LbrM.05	10001	20001	73	19	3.84
LbrM.05	20001	30001	83	19	4.37
LbrM.05	30001	40001	74	19	3.89
LbrM.05	70001	80001	48	19	2.53
LbrM.05	80001	90001	44	19	2.32
LbrM.05	150001	160001	54	19	2.84
LbrM.05	270001	280001	39	19	2.05
LbrM.05	360001	370001	50	19	2.63
LbrM.05	370001	380001	68	19	3.58
LbrM.05	410001	420001	45	19	2.37
LbrM.06	10001	20001	123	33	3.73
LbrM.06	20001	30001	118	33	3.58
LbrM.06	30001	40001	107	33	3.24
LbrM.06	40001	50001	67.5	33	2.05
LbrM.06	50001	60001	87	33	2.64
LbrM.06	80001	90001	88	33	2.67
LbrM.06	100001	110001	85	33	2.58
LbrM.06	110001	120001	93	33	2.82
LbrM.06	120001	130001	74	33	2.24
LbrM.06	130001	140001	66	33	2
LbrM.06	140001	150001	71	33	2.15
LbrM.06	500001	510001	76	33	2.3
LbrM.07	1	10001	61	24	2.54
LbrM.07	10001	20001	77	24	3.21
LbrM.07	20001	30001	80	24	3.33
LbrM.07	30001	40001	74	24	3.08
LbrM.07	150001	160001	61	24	2.54
LbrM.07	160001	170001	51	24	2.13
LbrM.07	190001	200001	61	24	2.54
LbrM.07	200001	210001	76	24	3.17
LbrM.07	230001	240001	57	24	2.38
LbrM.07	240001	250001	53	24	2.21
LbrM.07	250001	260001	80	24	3.33
LbrM.07	260001	270001	54	24	2.25
LbrM.07	530001	540001	50	24	2.08
LbrM.07	540001	550001	57	24	2.38
LbrM.07	550001	560001	56	24	2.33
LbrM.08	10001	20001	124	32	3.88
LbrM.08	20001	30001	86	32	2.69
LbrM.08	30001	40001	79	32	2.47
LbrM.08	50001	60001	74	32	2.31
LbrM.08	220001	230001	67	32	2.09
LbrM.08	330001	340001	64	32	2
LbrM.08	350001	360001	78	32	2.44
LbrM.08	360001	370001	98	32	3.06
LbrM.08	370001	380001	69	32	2.16
LbrM.09	10001	20001	75	31	2.42
LbrM.09	20001	30001	63	31	2.03
LbrM.09	30001	40001	75	31	2.42
LbrM.09	40001	50001	78	31	2.52
LbrM.09	390001	400001	69	31	2.23
LbrM.09	520001	530001	66	31	2.13
LbrM.09	530001	540001	75	31	2.42
LbrM.09	540001	550001	68	31	2.19
LbrM.09	550001	556679	72	31	2.32
LbrM.10	20001	30001	79	27	2.93
LbrM.10	30001	40001	63	27	2.33
LbrM.10	40001	50001	68	27	2.52
LbrM.10	50001	60001	58	27	2.15
LbrM.10	90001	100001	55	27	2.04
LbrM.10	230001	240001	60	27	2.22
LbrM.10	270001	280001	63	27	2.33
LbrM.10	300001	310001	69	27	2.56
LbrM.10	480001	490001	63	27	2.33
LbrM.10	490001	500001	65	27	2.41
LbrM.10	520001	530001	72	27	2.67
LbrM.10	550001	560001	65	27	2.41
LbrM.12	10001	20001	90	34	2.65
LbrM.12	20001	30001	74	34	2.18
LbrM.12	270001	280001	75	34	2.21
LbrM.13	110001	120001	80	38	2.11
LbrM.13	570001	580001	79	38	2.08
LbrM.13	590001	600001	80	38	2.11
LbrM.13	610001	616006	84	38	2.21
LbrM.14	160001	170001	106	46	2.3
LbrM.15	10001	20001	70	33	2.12
LbrM.15	250001	260001	70	33	2.12
LbrM.15	320001	330001	69	33	2.09
LbrM.15	570001	580001	84	33	2.55
LbrM.15	580001	590001	90	33	2.73
LbrM.15	590001	600001	66	33	2
LbrM.16	1	10001	77	34	2.26
LbrM.16	20001	30001	69	34	2.03
LbrM.16	160001	170001	69	34	2.03
LbrM.16	320001	330001	74	34	2.18
LbrM.16	350001	360001	69	34	2.03
LbrM.17	20001	30001	99	33	3
LbrM.17	200001	210001	68	33	2.06
LbrM.17	260001	270001	68	33	2.06
LbrM.17	270001	280001	76	33	2.3
LbrM.17	660001	670001	79	33	2.39
LbrM.17	680001	690001	80	33	2.42
LbrM.18	660001	670001	123	46	2.67
LbrM.19	30001	40001	95	40	2.38
LbrM.19	50001	60001	97	40	2.43
LbrM.19	60001	70001	121	40	3.03
LbrM.19	70001	80001	108	40	2.7
LbrM.19	80001	90001	82	40	2.05
LbrM.19	640001	650001	81	40	2.03
LbrM.20.2	310001	320001	111	51	2.18
LbrM.21	20001	30001	90	35	2.57
LbrM.21	200001	210001	73	35	2.09
LbrM.21	220001	230001	70	35	2
LbrM.21	300001	310001	73	35	2.09
LbrM.21	490001	500001	73	35	2.09
LbrM.21	640001	650001	76	35	2.17
LbrM.21	650001	660001	75	35	2.14
LbrM.21	660001	670001	71	35	2.03
LbrM.24	10001	20001	72	36	2
LbrM.24	20001	30001	90	36	2.5
LbrM.24	30001	40001	75	36	2.08
LbrM.24	40001	50001	72	36	2
LbrM.24	540001	550001	74	36	2.06
LbrM.24	760001	770001	79	36	2.19
LbrM.25	20001	30001	85	39	2.18
LbrM.25	680001	690001	78	39	2
LbrM.25	690001	700001	88	39	2.26
LbrM.25	700001	710001	78	39	2
LbrM.26	550001	560001	85	42	2.02
LbrM.26	970001	980001	92	42	2.19
LbrM.27	10001	20001	74	36	2.06
LbrM.27	30001	40001	75	36	2.08
LbrM.27	40001	50001	85	36	2.36
LbrM.27	310001	320001	75	36	2.08
LbrM.27	660001	670001	76	36	2.11
LbrM.27	950001	960001	76	36	2.11
LbrM.31	230001	240001	127	62	2.05
LbrM.31	330001	340001	143	62	2.31
LbrM.31	340001	350001	138	62	2.23
LbrM.31	350001	360001	131	62	2.11
LbrM.31	510001	520001	132	62	2.13
LbrM.31	650001	660001	125	62	2.02
LbrM.31	790001	800001	126	62	2.03
LbrM.31	830001	840001	141	62	2.27
LbrM.31	850001	860001	169	62	2.73
LbrM.31	880001	890001	125	62	2.02
LbrM.31	950001	960001	172	62	2.77
LbrM.31	960001	970001	149	62	2.4
LbrM.31	970001	980001	126	62	2.03
LbrM.31	1060001	1070001	140	62	2.26
LbrM.31	1070001	1080001	130	62	2.1
LbrM.31	1080001	1090001	139	62	2.24
LbrM.31	1090001	1100001	126	62	2.03
LbrM.31	1210001	1220001	153	62	2.47
LbrM.31	1260001	1270001	129	62	2.08

[truncated: 12 more sheets: S11, S12, S13, S14, S15, S16, S17, S18, S19, S20, S21, S22]
